# Supplementary material for: The Cultivation of Chelidonium majus L. Increased the Total Alkaloid Content and Cytotoxic Activity Compared with Those of Wild-Grown Plants
Source: Plants (Basel). 2021 Sep 21;10(9):1971. doi: 10.3390/plants10091971 (PMC8467419; doi:10.3390/plants10091971)
Supplement: Supplementary file 1 [file plants-10-01971-s001.zip]

Archive with 1 entries (1 files):
- plants-1363476-supplementary.pdf
